# Supplementary material for: Liver ChREBP deficiency inhibits fructose-induced insulin resistance in pregnant mice and female offspring
Source: EMBO Rep. 2024 Mar 26;25(4):25. doi: 10.1038/s44319-024-00121-w (PMC11014959; doi:10.1038/s44319-024-00121-w)
Supplement: Supplementary file 2 — Source data Fig. 1 [file 44319_2024_121_MOESM2_ESM.zip]

Archive with 24 entries (15 files):
- Figure 1/A/
- Figure 1/A/Figure 1A.tif
- Figure 1/B/
- Figure 1/B/raw data.xlsx
- Figure 1/C/
- Figure 1/C/1-E0.tif
- Figure 1/C/2-E2.tif
- Figure 1/C/3-E11.tif
- Figure 1/C/4-E17.tif
- Figure 1/C/raw data.xlsx
- Figure 1/D/
- Figure 1/D/Figure 1D.tif
- Figure 1/D/raw data.xlsx
- Figure 1/E/
- Figure 1/E/Figure 1E.tif
- Figure 1/F/
- Figure 1/F/Figure 1F.txt
- Figure 1/G/
- Figure 1/G/raw data.xlsx
- Figure 1/H/
- Figure 1/H/Figure 1H.tif
- Figure 1/H/Results of statistical analysis of band density for Western blot.docx
- Figure 1/I/
- Figure 1/I/raw data.xlsx
