# Supplementary material for: Liver ChREBP deficiency inhibits fructose-induced insulin resistance in pregnant mice and female offspring
Source: EMBO Rep. 2024 Mar 26;25(4):25. doi: 10.1038/s44319-024-00121-w (PMC11014959; doi:10.1038/s44319-024-00121-w)
Supplement: Supplementary file 2 — Source data Fig. 1 [file 44319_2024_121_MOESM2_ESM.zip › Figure 1/B/raw data.xlsx]

## Sheet: Figure 1B
Figure 1B
Chrebpa mRNA					Chrebpb mRNA
E0	E2	E11	E17		E0	E2	E11	E17
1	2.17	2.83	3.66		1	1.64	1.82	2.45
1	0.92	0.76	1.13		1	1.04	1.06	1.16
1.03	1.33	1.08	1.78		1	0.97	0.98	1.29
1	1.17993	1.37425	1.67623		1	1.11644	1.14	1.08559
1.01	1.23	1.33	1.56		1	1.04978	1.12689	1.22172
1	0.939379	1.00185	1.15411		1	1.06181	1.46	1.32303
