# Supplementary material for: Liver ChREBP deficiency inhibits fructose-induced insulin resistance in pregnant mice and female offspring
Source: EMBO Rep. 2024 Mar 26;25(4):25. doi: 10.1038/s44319-024-00121-w (PMC11014959; doi:10.1038/s44319-024-00121-w)
Supplement: Supplementary file 2 — Source data Fig. 1 [file 44319_2024_121_MOESM2_ESM.zip › Figure 1/C/raw data.xlsx]

## Sheet: Figure 1C
Figure 1C
ChREBP MFI
E0	E2	E11	E17
1.03071	1.6591	2.00581	3.76054
0.810801	2.37684	2.07956	2.50544
1.33911	1.91163	1.52387	3.2684
0.890503	1.56885	2.58882	1.85998
0.928876	2.07098	1.65128	3.16107
