# Supplementary material for: Liver ChREBP deficiency inhibits fructose-induced insulin resistance in pregnant mice and female offspring
Source: EMBO Rep. 2024 Mar 26;25(4):25. doi: 10.1038/s44319-024-00121-w (PMC11014959; doi:10.1038/s44319-024-00121-w)
Supplement: Supplementary file 2 — Source data Fig. 1 [file 44319_2024_121_MOESM2_ESM.zip › Figure 1/D/raw data.xlsx]

## Sheet: Figure 1D
Figure 1D
E0	E2	E11	E17
1.04171	1.49619	1.42378	2.46273
1.41327	1.4966	1.43535	2.57015
1.27347	1.94601	1.5897	2.56265
0.694018	1.17527	1.80646	2.85563
0.577531	1.20936	1.82049	2.50449
