# Supplementary material for: Liver ChREBP deficiency inhibits fructose-induced insulin resistance in pregnant mice and female offspring
Source: EMBO Rep. 2024 Mar 26;25(4):25. doi: 10.1038/s44319-024-00121-w (PMC11014959; doi:10.1038/s44319-024-00121-w)
Supplement: Supplementary file 2 — Source data Fig. 1 [file 44319_2024_121_MOESM2_ESM.zip › Figure 1/G/raw data.xlsx]

## Sheet: Figure 1G
Figure 1G
Chrebpa mRNA					Chrebpb mRNA
CC	CF	PC	PF		CC	CF	PC	PF
0.93	2.39	3.74	3.54		1.15	1.52	1.55	2.67
1.01	1.73	1.73	3.55		1.08	1.63	1.5	1.88
0.81	2.84	3.02	3.69		0.87	1.55	1.52	1.84
0.92	3.01	2.28	3.77		0.96	1.2	1.55	2.05
1.33	0.9	1.8	4.49		0.93	1.59	1.49	1.66
