# Supplementary material for: Liver ChREBP deficiency inhibits fructose-induced insulin resistance in pregnant mice and female offspring
Source: EMBO Rep. 2024 Mar 26;25(4):25. doi: 10.1038/s44319-024-00121-w (PMC11014959; doi:10.1038/s44319-024-00121-w)
Supplement: Supplementary file 2 — Source data Fig. 1 [file 44319_2024_121_MOESM2_ESM.zip › Figure 1/I/raw data.xlsx]

## Sheet: Figure 1I
Figure 1I
Chrebpa mRNA			Chrebpb mRNA
Ctrl	GDM		Ctrl	GDM
1.11	27.15		2.32	66.11
1	23.76		0.93	30.54
1.01	6.6		0.56	17.14
1.09	32.37		0.72	15.99
0.91	26.83		0.42	4.23
0.88	9.73		1.05	6.85
