# Supplementary material for: Liver ChREBP deficiency inhibits fructose-induced insulin resistance in pregnant mice and female offspring
Source: EMBO Rep. 2024 Mar 26;25(4):25. doi: 10.1038/s44319-024-00121-w (PMC11014959; doi:10.1038/s44319-024-00121-w)
Supplement: Supplementary file 3 — Source data Fig. 2 [file 44319_2024_121_MOESM3_ESM.zip]

Archive with 28 entries (19 files):
- Figure 2/A/
- Figure 2/A/Figure 2A.tif
- Figure 2/B/
- Figure 2/B/raw data.xlsx
- Figure 2/C/
- Figure 2/C/raw data.xlsx
- Figure 2/D/
- Figure 2/D/raw data.xlsx
- Figure 2/E/
- Figure 2/E/raw data.xlsx
- Figure 2/F/
- Figure 2/F/raw data.xlsx
- Figure 2/G/
- Figure 2/G/1-WPC.tif
- Figure 2/G/2-WPF.tif
- Figure 2/G/3-KPC.tif
- Figure 2/G/4-KPF.tif
- Figure 2/H/
- Figure 2/H/1-WPC.tif
- Figure 2/H/2-WPF.tif
- Figure 2/H/3-KPC.tif
- Figure 2/H/4-KPF.tif
- Figure 2/H/raw data.xlsx
- Figure 2/I/
- Figure 2/I/1-WPC.tif
- Figure 2/I/2-WPF.tif
- Figure 2/I/3-KPC.tif
- Figure 2/I/4-KPF.tif
