# Supplementary material for: Liver ChREBP deficiency inhibits fructose-induced insulin resistance in pregnant mice and female offspring
Source: EMBO Rep. 2024 Mar 26;25(4):25. doi: 10.1038/s44319-024-00121-w (PMC11014959; doi:10.1038/s44319-024-00121-w)
Supplement: Supplementary file 3 — Source data Fig. 2 [file 44319_2024_121_MOESM3_ESM.zip › Figure 2/D/raw data.xlsx]

## Sheet: Figure 2D
Figure 2D
WPC	WPF	KPC	KPF
0.325426	0.730925	0.081122	0.409531
0.624307	0.68179	0.095405	0.255391
0.165248	1.08669	0.153057	0.297134
0.337918	1.27058	0.140762	0.384932
0.210473	0.760633	0.089628	0.418691
0.251239	0.832383	0.117649	0.359266
0.169333	1.02766	0.153217	0.257728
0.19289	0.653226	0.103949	0.29058
0.216334	0.862552	0.113934	0.245278
0.223152	0.778072	0.134473	0.236347
