# Supplementary material for: Liver ChREBP deficiency inhibits fructose-induced insulin resistance in pregnant mice and female offspring
Source: EMBO Rep. 2024 Mar 26;25(4):25. doi: 10.1038/s44319-024-00121-w (PMC11014959; doi:10.1038/s44319-024-00121-w)
Supplement: Supplementary file 3 — Source data Fig. 2 [file 44319_2024_121_MOESM3_ESM.zip › Figure 2/E/raw data.xlsx]

## Sheet: Figure 2E
Figure 2E
min	WPC										WPF										KPC										KPF
0	93.7021	90.819	98.0268	113.884	99.4684	118.445	99.6502	93.8906	89.8677	102.246	96.8069	108.085	93.9873	98.6867	92.1076	95.4335	109.142	103.788	107.127	94.8345	109.126	110.755	84.695	100.983	96.0962	100.8	116.592	103.031	93.8238	84.0989	92.2544	87.5635	107.891	131.345	67.2362	93.3686	97.8577	113.463	112.405	96.6154
30	76.2014	73.7508	57.5908	73.5201	73.6355	83.3585	68.3405	66.9846	67.2438	78.7967	86.4683	99.6265	80.8291	83.6487	67.6709	82.1994	87.3328	105.601	95.0899	84.7739	56.4199	62.2997	48.1133	42.9175	66.453	47.9877	54.693	57.3496	38.5446	54.6507	43.8599	47.8472	62.4672	86.3908	55.8217	64.0086	86.8145	75.9871	95.4313	64.1746
60	50.3541	42.8867	56.3654	49.1287	40.4361	46.1087	64.8746	49.919	51.074	77.6143	73.3101	91.1677	67.6709	68.6107	64.8512	60.0818	77.7477	61.6817	78.1272	73.011	21.4669	52.9507	34.6109	34.6109	42.9175	37.1607	34.2056	44.2231	23.9247	45.7108	38.5436	43.8599	50.5054	70.4417	30.1469	29.2269	73.1261	66.4925	86.3569	61.8837
90	47.9034	40.4361	66.3988	47.7881	46.5627	40.9399	34.5827	41.1515	60.5051	53.7382	74.25	86.4683	63.9114	58.2721	59.212	69.9105	62.1386	58.2027	53.8957	66.782	30.5977	20.7047	29.0732	40.1487	50.1818	40.2119	25.3121	56.8068	31.0892	30.6092	34.5563	39.8727	41.2017	66.4544	38.5436	25.2093	55.3381	47.7583	60.8371	63.1416
120	52.8047	72.5254	49.0134	53.9148	47.7881	48.6754	48.8861	66.33	69.2414	48.0884	82.7088	90.2278	61.0918	69.5506	74.25	92.8912	78.8114	79.4043	97.7228	85.4694	31.5	40.2888	62.9837	38.4222	68.5215	47.5957	30.7612	40.4948	34.2237	41.7796	51.8345	51.8345	55.8217	63.7963	46.5181	36.8621	75.7511	54.3169	65.887	71.366
	WPC	WPF	KPC	KPF
	0.988073	1.31876	0.713231	0.775061
	0.952172	1.53337	0.843671	0.825721
	1.0128	1.18114	0.740357	0.968128
	1.0144	1.20029	0.747537	1.31597
	0.93462	1.11971	0.964937	0.743947
	1.0132	1.24776	0.796202	0.752722
	0.965735	1.30839	0.749531	1.23898
	0.950178	1.29164	0.917867	1.1245
	1.03076	1.3423	0.628665	1.36065
	1.13806	1.25534	0.773465	1.12051
