# Supplementary material for: Liver ChREBP deficiency inhibits fructose-induced insulin resistance in pregnant mice and female offspring
Source: EMBO Rep. 2024 Mar 26;25(4):25. doi: 10.1038/s44319-024-00121-w (PMC11014959; doi:10.1038/s44319-024-00121-w)
Supplement: Supplementary file 3 — Source data Fig. 2 [file 44319_2024_121_MOESM3_ESM.zip › Figure 2/H/raw data.xlsx]

## Sheet: Figure 2H
Figure 2H
WPC	WPF	KPC	KPF
4.00577	1.12963	8.87707	8.15294
8.11273	1.052	6.82549	6.79694
5.69012	2.77618	9.96478	6.68659
4.76469	3.09285	7.01427	7.46464
4.79319	1.61099	9.50116	6.12896
