# Supplementary material for: Liver ChREBP deficiency inhibits fructose-induced insulin resistance in pregnant mice and female offspring
Source: EMBO Rep. 2024 Mar 26;25(4):25. doi: 10.1038/s44319-024-00121-w (PMC11014959; doi:10.1038/s44319-024-00121-w)
Supplement: Supplementary file 4 — Source data Fig. 3 [file 44319_2024_121_MOESM4_ESM.zip]

Archive with 32 entries (18 files):
- Figure 3/A/
- Figure 3/A/raw data.xlsx
- Figure 3/B/
- Figure 3/B/raw data.xlsx
- Figure 3/C/
- Figure 3/C/raw data.xlsx
- Figure 3/D/
- Figure 3/D/raw data.xlsx
- Figure 3/E/
- Figure 3/E/raw data.xlsx
- Figure 3/F/
- Figure 3/F/raw data.xlsx
- Figure 3/G/
- Figure 3/G/raw data.xlsx
- Figure 3/H/
- Figure 3/H/Figure 3H.tif
- Figure 3/I/
- Figure 3/I/raw data.xlsx
- Figure 3/J/
- Figure 3/J/raw data.xlsx
- Figure 3/K/
- Figure 3/K/Figure 3K.tif
- Figure 3/K/Results of statistical analysis of band density for Western blot.docx
- Figure 3/L/
- Figure 3/L/raw data.xlsx
- Figure 3/M/
- Figure 3/M/raw data.xlsx
- Figure 3/N/
- Figure 3/N/1-HE-CTRL.tif
- Figure 3/N/2-HE-PRO.tif
- Figure 3/N/3-ORO-CTRL.tif
- Figure 3/N/4-ORO-PRO.tif
