# Supplementary material for: Liver ChREBP deficiency inhibits fructose-induced insulin resistance in pregnant mice and female offspring
Source: EMBO Rep. 2024 Mar 26;25(4):25. doi: 10.1038/s44319-024-00121-w (PMC11014959; doi:10.1038/s44319-024-00121-w)
Supplement: Supplementary file 4 — Source data Fig. 3 [file 44319_2024_121_MOESM4_ESM.zip › Figure 3/A/raw data.xlsx]

## Sheet: Figure 3A
Figure 3A
WPC	WPF	KPC	KPF
17.056	32.1714	31.5184	47.1776
30.608	57.0723	15.2394	32.7829
28.4142	56.4027	20.2394	27.3263
18.7032	58.3435	21.1664	42.6581
25.8005	32.0406	31.1277	27.0075
25.1399	27.8703	21.3821	42.0332
20.1098	34.1392	16.295	38.6933
26.3273	47.3502	28.1796	48.1554
24.9027	39.942	29.9589	50.886
17.0787	51.2963	21.0326	37.0148
