# Supplementary material for: Liver ChREBP deficiency inhibits fructose-induced insulin resistance in pregnant mice and female offspring
Source: EMBO Rep. 2024 Mar 26;25(4):25. doi: 10.1038/s44319-024-00121-w (PMC11014959; doi:10.1038/s44319-024-00121-w)
Supplement: Supplementary file 4 — Source data Fig. 3 [file 44319_2024_121_MOESM4_ESM.zip › Figure 3/B/raw data.xlsx]

## Sheet: Figure 3B
Figure 3B
WPC	WPF	KPC	KPF
124.573	109.324	107.173	92.2994
88.1096	100.759	134.551	134.551
111.483	95.4592	146.935	148.071
96.5157	106.1	99.6954	95.4592
98.6339	90.2012	105.028	79.8095
125.759	118.177	115.941	154.368
119.767	129.524	116.601	129.244
115.859	117.559	158.297	120.948
74.002	95.67	129.439	134.964
120.675	116.289	95.9366	98.1734
