# Supplementary material for: Liver ChREBP deficiency inhibits fructose-induced insulin resistance in pregnant mice and female offspring
Source: EMBO Rep. 2024 Mar 26;25(4):25. doi: 10.1038/s44319-024-00121-w (PMC11014959; doi:10.1038/s44319-024-00121-w)
Supplement: Supplementary file 4 — Source data Fig. 3 [file 44319_2024_121_MOESM4_ESM.zip › Figure 3/C/raw data.xlsx]

## Sheet: Figure 3C
Figure 3C
WPC	WPF	KPC	KPF
37.52	41.3	21.84	30.03
38.01	44.1	21.98	30.38
38.36	42.7	22.12	26.95
35.49	42	25.9	30.87
29.61	55.3	22.4	27.79
31.5078	44.9153	26.6544	34.349
30.0529	48.4534	26.5967	31.982
32.5799	55.3453	29.0411	36.9351
27.8241	41.5142	28.377	33.1149
27.2843	49.3012	29.5718	30.7871
