# Supplementary material for: Liver ChREBP deficiency inhibits fructose-induced insulin resistance in pregnant mice and female offspring
Source: EMBO Rep. 2024 Mar 26;25(4):25. doi: 10.1038/s44319-024-00121-w (PMC11014959; doi:10.1038/s44319-024-00121-w)
Supplement: Supplementary file 4 — Source data Fig. 3 [file 44319_2024_121_MOESM4_ESM.zip › Figure 3/D/raw data.xlsx]

## Sheet: Figure 3D
Figure 3D
WPC	WPF	KPC	KPF
132.937	212.315	108.45	105.394
154.581	122.353	122.477	130.462
135.202	215.53	82.0954	106.212
107.035	193.715	84.6361	132.19
115.792	183.38	90.4358	111.876
162.625	210.337	155.907	205.688
109.323	205.801	137.281	158.26
152.466	198.217	113.283	146.74
131.822	192.798	115.07	167.444
111.741	203.601	110.918	202.856
