# Supplementary material for: Liver ChREBP deficiency inhibits fructose-induced insulin resistance in pregnant mice and female offspring
Source: EMBO Rep. 2024 Mar 26;25(4):25. doi: 10.1038/s44319-024-00121-w (PMC11014959; doi:10.1038/s44319-024-00121-w)
Supplement: Supplementary file 4 — Source data Fig. 3 [file 44319_2024_121_MOESM4_ESM.zip › Figure 3/E/raw data.xlsx]

## Sheet: Figure 3E
Figure 3E
progesterone	Chrebp mRNA
37.52	0.74
38.01	1.37
38.36	0.68
35.49	1.45
29.61	0.75
41.3	2.98
44.1	3.24
42.7	1.43
42	1.91
55.3	3.54
