# Supplementary material for: Liver ChREBP deficiency inhibits fructose-induced insulin resistance in pregnant mice and female offspring
Source: EMBO Rep. 2024 Mar 26;25(4):25. doi: 10.1038/s44319-024-00121-w (PMC11014959; doi:10.1038/s44319-024-00121-w)
Supplement: Supplementary file 4 — Source data Fig. 3 [file 44319_2024_121_MOESM4_ESM.zip › Figure 3/F/raw data.xlsx]

## Sheet: Figure 3F
Figure 3F
Ctrl	GDM
161.8	397.6
125	504.8
168.4	753
129	1136
296.6	638.6
272.6	1017.8
