# Supplementary material for: Liver ChREBP deficiency inhibits fructose-induced insulin resistance in pregnant mice and female offspring
Source: EMBO Rep. 2024 Mar 26;25(4):25. doi: 10.1038/s44319-024-00121-w (PMC11014959; doi:10.1038/s44319-024-00121-w)
Supplement: Supplementary file 4 — Source data Fig. 3 [file 44319_2024_121_MOESM4_ESM.zip › Figure 3/I/raw data.xlsx]

## Sheet: Figure 3I
Figure 3I
CTRL	PRO
1.4528	32.0114
1.06694	30.7928
0.97912	31.6986
2.0472	28.2836
1.7446	29.8095
