# Supplementary material for: Liver ChREBP deficiency inhibits fructose-induced insulin resistance in pregnant mice and female offspring
Source: EMBO Rep. 2024 Mar 26;25(4):25. doi: 10.1038/s44319-024-00121-w (PMC11014959; doi:10.1038/s44319-024-00121-w)
Supplement: Supplementary file 4 — Source data Fig. 3 [file 44319_2024_121_MOESM4_ESM.zip › Figure 3/J/raw data.xlsx]

## Sheet: Figure 3J
Figure 3J
Chrebpa mRNA			Chrebpb mRNA
CTRL	PRO		CTRL	PRO
1.28	1.41		1.04	2.17
1.32	1.13		1.21	1.78
0.6	2.72		1.03	1.38
0.89	2.9		0.76	1.37
0.92	2.5		0.96	2.64
