# Supplementary material for: Liver ChREBP deficiency inhibits fructose-induced insulin resistance in pregnant mice and female offspring
Source: EMBO Rep. 2024 Mar 26;25(4):25. doi: 10.1038/s44319-024-00121-w (PMC11014959; doi:10.1038/s44319-024-00121-w)
Supplement: Supplementary file 4 — Source data Fig. 3 [file 44319_2024_121_MOESM4_ESM.zip › Figure 3/L/raw data.xlsx]

## Sheet: Figure 3L
Figure 3L
CTRL	PRO
6.44188	13.9378
8.58355	9.41174
10.2784	10.2415
5.80894	8.0647
7.01577	8.76079
