# Supplementary material for: Liver ChREBP deficiency inhibits fructose-induced insulin resistance in pregnant mice and female offspring
Source: EMBO Rep. 2024 Mar 26;25(4):25. doi: 10.1038/s44319-024-00121-w (PMC11014959; doi:10.1038/s44319-024-00121-w)
Supplement: Supplementary file 4 — Source data Fig. 3 [file 44319_2024_121_MOESM4_ESM.zip › Figure 3/M/raw data.xlsx]

## Sheet: Figure 3M
Figure 3M
CTRL	PRO
28.0393	97.1458
48.549	88.2578
28.2793	84.8591
76.2896	163.232
75.8864	97.1458
