# Supplementary material for: Liver ChREBP deficiency inhibits fructose-induced insulin resistance in pregnant mice and female offspring
Source: EMBO Rep. 2024 Mar 26;25(4):25. doi: 10.1038/s44319-024-00121-w (PMC11014959; doi:10.1038/s44319-024-00121-w)
Supplement: Supplementary file 5 — Source data Fig. 4 [file 44319_2024_121_MOESM5_ESM.zip]

Archive with 29 entries (15 files):
- Figure 4/A, D/
- Figure 4/A, D/Figure 4A, D.txt
- Figure 4/B/
- Figure 4/B/raw data.xlsx
- Figure 4/C/
- Figure 4/C/raw data.xlsx
- Figure 4/E/
- Figure 4/E/Figure 4E.tif
- Figure 4/E/Results of statistical analysis of band density for Western blot.docx
- Figure 4/F/
- Figure 4/F/Figure 4F.tif
- Figure 4/G/
- Figure 4/G/raw data.xlsx
- Figure 4/H/
- Figure 4/H/raw data.xlsx
- Figure 4/I/
- Figure 4/I/raw data.xlsx
- Figure 4/J/
- Figure 4/J/raw data.xlsx
- Figure 4/K/
- Figure 4/K/raw data.xlsx
- Figure 4/L/
- Figure 4/L/raw data.xlsx
- Figure 4/M/
- Figure 4/M/raw data.xlsx
- Figure 4/N/
- Figure 4/N/raw data.xlsx
- Figure 4/O/
- Figure 4/O/Figure 4O.tif
