# Supplementary material for: Liver ChREBP deficiency inhibits fructose-induced insulin resistance in pregnant mice and female offspring
Source: EMBO Rep. 2024 Mar 26;25(4):25. doi: 10.1038/s44319-024-00121-w (PMC11014959; doi:10.1038/s44319-024-00121-w)
Supplement: Supplementary file 5 — Source data Fig. 4 [file 44319_2024_121_MOESM5_ESM.zip › Figure 4/A, D/Figure 4A, D.txt]

To review GEO accession GSE248051:
Go to https://www.ncbi.nlm.nih.gov/geo/query/acc.cgi?acc=GSE248051
