# Supplementary material for: Liver ChREBP deficiency inhibits fructose-induced insulin resistance in pregnant mice and female offspring
Source: EMBO Rep. 2024 Mar 26;25(4):25. doi: 10.1038/s44319-024-00121-w (PMC11014959; doi:10.1038/s44319-024-00121-w)
Supplement: Supplementary file 5 — Source data Fig. 4 [file 44319_2024_121_MOESM5_ESM.zip › Figure 4/C/raw data.xlsx]

## Sheet: Figure 4C
Figure 4C
WPC	WPF	KPC	KPF
86.5516	238.594	188.531	221.904
100.972	164.334	150.068	242.865
129.025	133.599	163.426	234.371
105.915	235.649	164.815	196.442
136.651	159.699	143.13	193.065
124.951	239.592	154.238	232.583
110.118	225.505	142.928	226.428
99.3118	219.942	174.107	189.214
116.375	131.375	153.24	293.018
108.319	195.253	138.672	280.254
