# Supplementary material for: Liver ChREBP deficiency inhibits fructose-induced insulin resistance in pregnant mice and female offspring
Source: EMBO Rep. 2024 Mar 26;25(4):25. doi: 10.1038/s44319-024-00121-w (PMC11014959; doi:10.1038/s44319-024-00121-w)
Supplement: Supplementary file 5 — Source data Fig. 4 [file 44319_2024_121_MOESM5_ESM.zip › Figure 4/G/raw data.xlsx]

## Sheet: Figure 4G
Figure 4G
WAH	KAH	KMH
2.34665	2.12964	4.05926
4.78066	2.2528	2.66336
3.027	1.46101	4.41703
4.57538	2.35251	2.49327
3.62524	1.34371	3.32612
