# Supplementary material for: Liver ChREBP deficiency inhibits fructose-induced insulin resistance in pregnant mice and female offspring
Source: EMBO Rep. 2024 Mar 26;25(4):25. doi: 10.1038/s44319-024-00121-w (PMC11014959; doi:10.1038/s44319-024-00121-w)
Supplement: Supplementary file 5 — Source data Fig. 4 [file 44319_2024_121_MOESM5_ESM.zip › Figure 4/H/raw data.xlsx]

## Sheet: Figure 4H
Figure 4H
WAH	KAH	KMH
202.602	234.637	93.918
156.05	252.466	111.829
170.406	178.471	127.668
168.15	161.431	155.789
183.53	167.192	79.0462
