# Supplementary material for: Liver ChREBP deficiency inhibits fructose-induced insulin resistance in pregnant mice and female offspring
Source: EMBO Rep. 2024 Mar 26;25(4):25. doi: 10.1038/s44319-024-00121-w (PMC11014959; doi:10.1038/s44319-024-00121-w)
Supplement: Supplementary file 5 — Source data Fig. 4 [file 44319_2024_121_MOESM5_ESM.zip › Figure 4/I/raw data.xlsx]

## Sheet: Figure 4I
Figure 4I
WAH	KAH	KMH
54.8954	30.5458	40.3643
60.1442	26.2819	68.7362
44.6775	27.3242	56.1303
36.3233	28.0153	33.0336
54.5563	31.7534	39.8914
