# Supplementary material for: Liver ChREBP deficiency inhibits fructose-induced insulin resistance in pregnant mice and female offspring
Source: EMBO Rep. 2024 Mar 26;25(4):25. doi: 10.1038/s44319-024-00121-w (PMC11014959; doi:10.1038/s44319-024-00121-w)
Supplement: Supplementary file 5 — Source data Fig. 4 [file 44319_2024_121_MOESM5_ESM.zip › Figure 4/J/raw data.xlsx]

## Sheet: Figure 4J
Figure 4J
WAH	KAH	KMH
10.8	5.4	10.6
11.3	9.6	14.4
11.5	7.7	16.9
17.6	8.4	12.9
15.9	9.4	9.1
