# Supplementary material for: Liver ChREBP deficiency inhibits fructose-induced insulin resistance in pregnant mice and female offspring
Source: EMBO Rep. 2024 Mar 26;25(4):25. doi: 10.1038/s44319-024-00121-w (PMC11014959; doi:10.1038/s44319-024-00121-w)
Supplement: Supplementary file 5 — Source data Fig. 4 [file 44319_2024_121_MOESM5_ESM.zip › Figure 4/K/raw data.xlsx]

## Sheet: Figure4
Figure 4K
WAH	KAH	KMH
1.56634	1.02978	1.58474
1.45592	0.59884	1.68229
1.60868	0.691383	1.68413
1.55714	1.03844	1.45408
1.59395	0.997953	1.4872
