# Supplementary material for: Liver ChREBP deficiency inhibits fructose-induced insulin resistance in pregnant mice and female offspring
Source: EMBO Rep. 2024 Mar 26;25(4):25. doi: 10.1038/s44319-024-00121-w (PMC11014959; doi:10.1038/s44319-024-00121-w)
Supplement: Supplementary file 5 — Source data Fig. 4 [file 44319_2024_121_MOESM5_ESM.zip › Figure 4/L/raw data.xlsx]

## Sheet: Figure 4L
Figure 4L
WAH	KAH	KMH
0.751844	0.247146	0.746591
0.731193	0.255505	1.07666
0.822213	0.236607	1.26497
1.21803	0.387686	0.83367
1.12639	0.416923	0.601489
