# Supplementary material for: Liver ChREBP deficiency inhibits fructose-induced insulin resistance in pregnant mice and female offspring
Source: EMBO Rep. 2024 Mar 26;25(4):25. doi: 10.1038/s44319-024-00121-w (PMC11014959; doi:10.1038/s44319-024-00121-w)
Supplement: Supplementary file 5 — Source data Fig. 4 [file 44319_2024_121_MOESM5_ESM.zip › Figure 4/M/raw data.xlsx]

## Sheet: Figure 4M
Figure 4M
min	WAH					KAH					KMH
0	95.2381	99.0476	95.2381	111.429	99.0476	92.1875	92.1875	120.312	121.875	73.4375	93.75	101.042	105.208	100	100
30	86.6667	72.3809	85.7143	78.0952	68.5714	75	67.1875	68.75	54.6875	81.25	79.1667	78.125	83.3333	81.25	93.75
60	67.6191	60	80.9524	65.7143	73.3333	51.5625	57.8125	54.6875	42.1875	59.375	65.625	70.8333	71.875	68.75	76.0417
90	81.9048	50.4762	75.2381	71.4286	60.9524	45.3125	40.625	53.125	54.6875	39.0625	61.4583	61.4583	64.5833	60.4167	67.7083
120	87.6191	64.7619	84.7619	85.7143	69.5238	67.1875	48.4375	64.0625	70.3125	62.5	85.4167	77.0833	82.2917	75	71.875
	WAH	KAH	KMH
	1.07396	0.82481	0.969709
	0.868083	0.773341	0.981838
	1.08805	0.881196	1.02773
	1.02872	0.812025	0.976593
	0.941188	0.812025	1.06019
