# Supplementary material for: Liver ChREBP deficiency inhibits fructose-induced insulin resistance in pregnant mice and female offspring
Source: EMBO Rep. 2024 Mar 26;25(4):25. doi: 10.1038/s44319-024-00121-w (PMC11014959; doi:10.1038/s44319-024-00121-w)
Supplement: Supplementary file 5 — Source data Fig. 4 [file 44319_2024_121_MOESM5_ESM.zip › Figure 4/N/raw data.xlsx]

## Sheet: Figure 4N
Figure 4N
min	WAH					KAH					KMH
0	9.2	6.5	7.6	10.6	11.1	5.5	3.2	5.2	7.1	5.8	8.2	7.8	9.8	11.4	6.4
15	26.9	22.9	27.4	27.6	30.2	19.7	18.7	20.6	18.1	16.2	26.9	25.1	24.5	22.9	30.4
30	30	26.1	29.6	29.3	31.6	20.3	21.7	24.8	22.1	19.8	29.5	31.6	29.7	25.6	26.4
60	24.1	21	19.3	21.9	24.6	17.5	13.4	20.9	16.1	15.7	20.8	25.4	22.2	21.1	20.8
90	19	16.5	17.1	17	18.1	12.3	10.1	15.9	14.3	11.4	17.1	22.5	21	19.1	19.9
120	16	14	13.1	15.5	17.6	8.4	10.8	14.9	9	8	14.6	14.7	17.7	15.1	12.9
	WAH	KAH	KMH
	1.03629	0.83633	1.15179
	0.88809	0.772584	1.26294
	0.966002	1.00523	1.21172
	1.00904	0.857034	1.11147
	1.10058	0.762777	1.16814
