# Supplementary material for: Liver ChREBP deficiency inhibits fructose-induced insulin resistance in pregnant mice and female offspring
Source: EMBO Rep. 2024 Mar 26;25(4):25. doi: 10.1038/s44319-024-00121-w (PMC11014959; doi:10.1038/s44319-024-00121-w)
Supplement: Supplementary file 6 — Source data Fig. 5 [file 44319_2024_121_MOESM6_ESM.zip]

Archive with 26 entries (15 files):
- Figure 5/B/
- Figure 5/B/raw data.xlsx
- Figure 5/C/
- Figure 5/C/left.tif
- Figure 5/C/right.tif
- Figure 5/D/
- Figure 5/D/Figure 5D.tif
- Figure 5/D/Results of statistical analysis of band density for Western blot.docx
- Figure 5/E/
- Figure 5/E/raw data.xlsx
- Figure 5/F/
- Figure 5/F/Figure 5F.tif
- Figure 5/G/
- Figure 5/G/raw data.xlsx
- Figure 5/H/
- Figure 5/H/Figure 5H.tif
- Figure 5/H/Results of statistical analysis of band density for Western blot.docx
- Figure 5/I/
- Figure 5/I/Figure 5.tif
- Figure 5/J/
- Figure 5/J/raw data.xlsx
- Figure 5/K/
- Figure 5/K/raw data.xlsx
- Figure 5/L/
- Figure 5/L/Figure 5L.tif
- Figure 5/L/Results of statistical analysis of band density for Western blot.docx
