# Supplementary material for: Liver ChREBP deficiency inhibits fructose-induced insulin resistance in pregnant mice and female offspring
Source: EMBO Rep. 2024 Mar 26;25(4):25. doi: 10.1038/s44319-024-00121-w (PMC11014959; doi:10.1038/s44319-024-00121-w)
Supplement: Supplementary file 6 — Source data Fig. 5 [file 44319_2024_121_MOESM6_ESM.zip › Figure 5/B/raw data.xlsx]

## Sheet: Figure 5B
Figure 5B
PGL4.1	hChrebp	hChrebp+Rosi	mut	mut-Rosi		PGL4.1	hChrebp	hChrebp+Rosi	mut	mut-Rosi
0.81667	3.18798	6.1003	4.0213	6.34138		0.210784	2.10811	4.26939	2.20888	2.51088
0.101782	5.51688	10.565	6.26785	3.51996		0.209559	2.79452	5.91013	1.94783	2.97993
0.177161	5.87201	5.91125	4.3911	2.85707		0.155622	1.57576	5.36679	2.29526	2.3828
0.253474	3.98083	7.16737	2.33343	5.48914		0.257971	1.93651	4.82422	2.48754	2.36221
0.310848	8.90672	9.33224	6.47786	5.70986		0.589286	2.37821	4.18819	2.51234	2.64983
0.224229	4.15971	5.51771	4.01339	4.90775		0.552239	2.75269	5.2	2.38104	2.79841
0.162107	3.88157	8.19414	2.46856	3.91559		0.210243	1.69697	4.6764	2.35763	2.8244
0.202927	6.26498	10.9567	5.94768	5.60008		0.207865	2.01695	4.68345	2.39026	2.86301
