# Supplementary material for: Liver ChREBP deficiency inhibits fructose-induced insulin resistance in pregnant mice and female offspring
Source: EMBO Rep. 2024 Mar 26;25(4):25. doi: 10.1038/s44319-024-00121-w (PMC11014959; doi:10.1038/s44319-024-00121-w)
Supplement: Supplementary file 6 — Source data Fig. 5 [file 44319_2024_121_MOESM6_ESM.zip › Figure 5/E/raw data.xlsx]

## Sheet: Figure 5E
Figure 5E
Chrebpa mRNA			Chrebpb mRNA
Ppargflox/flox	hPparg KO		Ppargflox/flox	hPparg KO
0.79	0.16		0.7	0.12
1.01	0.44		0.82	0.89
1.13	0.49		1.47	0.65
1.48	0.64		1.11	0.18
0.6	0.85		0.9	0.14
