# Supplementary material for: Liver ChREBP deficiency inhibits fructose-induced insulin resistance in pregnant mice and female offspring
Source: EMBO Rep. 2024 Mar 26;25(4):25. doi: 10.1038/s44319-024-00121-w (PMC11014959; doi:10.1038/s44319-024-00121-w)
Supplement: Supplementary file 6 — Source data Fig. 5 [file 44319_2024_121_MOESM6_ESM.zip › Figure 5/G/raw data.xlsx]

## Sheet: Figure 5G
Figure 5G
Chrebpa mRNA					Chrebpb mRNA
Ppargflox/flox		hPparg KO			Ppargflox/flox		hPparg KO
NP	P	NP	P		NP	P	NP	P
1.21	1.45	0.14	0.38		0.39	1.26	0.07	0.24
0.8	2.23	0.27	0.22		0.72	1.21	0.11	0.25
0.84	3.36	0.19	0.36		1.8	1.97	0.18	0.06
1.11	2.8	0.26	0.23		1.4	1.82	0.08	0.15
1.04	2.81	0.33	0.45		0.69	2.28	0.09	0.4
