# Supplementary material for: Liver ChREBP deficiency inhibits fructose-induced insulin resistance in pregnant mice and female offspring
Source: EMBO Rep. 2024 Mar 26;25(4):25. doi: 10.1038/s44319-024-00121-w (PMC11014959; doi:10.1038/s44319-024-00121-w)
Supplement: Supplementary file 6 — Source data Fig. 5 [file 44319_2024_121_MOESM6_ESM.zip › Figure 5/J/raw data.xlsx]

## Sheet: Figure 5J
Figure 5J
WC	WP	KC	KP
1.57512	27.3948	1.08872	23.7409
1.59811	28.1544	1.11116	24.1283
1.66481	30.8736	1.15487	24.9303
1.71953	33.4946	1.18596	25.5217
1.92564	41.568	1.33543	28.8528
