# Supplementary material for: Liver ChREBP deficiency inhibits fructose-induced insulin resistance in pregnant mice and female offspring
Source: EMBO Rep. 2024 Mar 26;25(4):25. doi: 10.1038/s44319-024-00121-w (PMC11014959; doi:10.1038/s44319-024-00121-w)
Supplement: Supplementary file 6 — Source data Fig. 5 [file 44319_2024_121_MOESM6_ESM.zip › Figure 5/K/raw data.xlsx]

## Sheet: Figure 5K
Figure 5K
Chrebpa mRNA					Chrebpb mRNA
WC	WP	KC	KP		WC	WP	KC	KP
0.357133	1.79123	0.402955	0.789418		1.49033	1.16133	0.162702	1.16911
1.23274	3.80377	0.0786103	1.22523		1.21269	5.54791	0.0665344	0.813905
0.966913	1.57755	0.661013	1.05168		0.44754	3.06734	0.488678	0.745758
0.536716	2.98774	0.822353	0.846251		0.966761	2.34116	0.963885	1.2516
1.9065	2.63367	0.151347	0.873683		0.882681	2.36471	1.26769	0.70227
