# Supplementary material for: Liver ChREBP deficiency inhibits fructose-induced insulin resistance in pregnant mice and female offspring
Source: EMBO Rep. 2024 Mar 26;25(4):25. doi: 10.1038/s44319-024-00121-w (PMC11014959; doi:10.1038/s44319-024-00121-w)
Supplement: Supplementary file 7 — Source data Fig. 6 [file 44319_2024_121_MOESM7_ESM.zip]

Archive with 27 entries (14 files):
- Figure 6/A/
- Figure 6/A/Figure 6A.tif
- Figure 6/B/
- Figure 6/B/raw data.xlsx
- Figure 6/C/
- Figure 6/C/raw data.xlsx
- Figure 6/D/
- Figure 6/D/raw data.xlsx
- Figure 6/E/
- Figure 6/E/raw data.xlsx
- Figure 6/F/
- Figure 6/F/raw data.xlsx
- Figure 6/G/
- Figure 6/G/raw data.xlsx
- Figure 6/H/
- Figure 6/H/raw data.xlsx
- Figure 6/I/
- Figure 6/I/Figure 6I.tif
- Figure 6/I/Results of statistical analysis of band density for Western blot.docx
- Figure 6/J/
- Figure 6/J/raw data.xlsx
- Figure 6/K/
- Figure 6/K/raw data.xlsx
- Figure 6/L/
- Figure 6/L/raw data.xlsx
- Figure 6/M/
- Figure 6/M/raw data.xlsx
