# Supplementary material for: Liver ChREBP deficiency inhibits fructose-induced insulin resistance in pregnant mice and female offspring
Source: EMBO Rep. 2024 Mar 26;25(4):25. doi: 10.1038/s44319-024-00121-w (PMC11014959; doi:10.1038/s44319-024-00121-w)
Supplement: Supplementary file 7 — Source data Fig. 6 [file 44319_2024_121_MOESM7_ESM.zip › Figure 6/C/raw data.xlsx]

## Sheet: Figure 6C
Figure 6C
female		male
fPC	fPF	fPC	fPF
4.3	5.3	4.9	3.9
3.9	5.1	4.4	4.7
4.1	6.3	5	5.4
4.2	5.8	4.3	4.2
4	5	3.8	5.5
			4.2
