# Supplementary material for: Liver ChREBP deficiency inhibits fructose-induced insulin resistance in pregnant mice and female offspring
Source: EMBO Rep. 2024 Mar 26;25(4):25. doi: 10.1038/s44319-024-00121-w (PMC11014959; doi:10.1038/s44319-024-00121-w)
Supplement: Supplementary file 7 — Source data Fig. 6 [file 44319_2024_121_MOESM7_ESM.zip › Figure 6/D/raw data.xlsx]

## Sheet: Figure 6D
Figure 6D
female		male
fPC	fPF	fPC	fPF
0.107316	0.293538	0.143275	0.099439
0.102667	0.210974	0.125567	0.152819
0.096718	0.290769	0.126316	0.159158
0.117744	0.285538	0.119696	0.095298
0.090256	0.217094	0.081778	0.156959
			0.112982
