# Supplementary material for: Liver ChREBP deficiency inhibits fructose-induced insulin resistance in pregnant mice and female offspring
Source: EMBO Rep. 2024 Mar 26;25(4):25. doi: 10.1038/s44319-024-00121-w (PMC11014959; doi:10.1038/s44319-024-00121-w)
Supplement: Supplementary file 7 — Source data Fig. 6 [file 44319_2024_121_MOESM7_ESM.zip › Figure 6/E/raw data.xlsx]

## Sheet: Figure 6E
Figure 6E
min	fPC					fPF						min	fPC					fPF
0	93.0233	109.635	98.0066	101.329	98.0066	100	101.695	106.78	94.9153	96.6102		0	93.0233	91.3621	102.99	98.0066	114.618	96.7742	103.943	103.943	77.0609	118.28
30	38.206	59.8007	54.8173	61.4618	44.8505	66.1017	69.4915	71.1864	50.8475	61.017		30	43.1894	38.206	54.8173	53.1561	68.1063	64.5161	44.8029	41.2186	35.8423	53.7634
60	33.2226	34.8837	36.5448	41.5282	34.8837	52.5424	59.322	57.6271	47.4576	37.2881		60	34.8837	36.5448	39.8671	23.2226	36.5448	35.8423	37.6344	39.4265	37.6344	41.2186
90	41.5282	41.5282	48.1728	49.8339	48.1728	55.9322	66.1017	76.2712	50.8475	61.017		90	43.1894	41.5282	43.1894	49.8339	56.4784	41.2186	46.595	41.2186	44.8029	39.4265
120	49.8339	56.4784	58.1395	53.1561	48.1728	61.017	74.5763	66.1017	59.322	71.1864		120	53.1561	51.495	54.8173	59.8007	63.1229	53.7634	59.1398	68.1004	51.9713	55.5556
	female		male
	fPC	fPF	fPC	fPF
	0.876093	1.21199	0.923603	1.03003
	1.0419	1.34502	0.891771	1.00057
	1.03383	1.38493	1.03003	0.987742
	1.09322	1.07516	0.974439	0.868491
	0.95496	1.15545	1.18776	1.05141
