# Supplementary material for: Liver ChREBP deficiency inhibits fructose-induced insulin resistance in pregnant mice and female offspring
Source: EMBO Rep. 2024 Mar 26;25(4):25. doi: 10.1038/s44319-024-00121-w (PMC11014959; doi:10.1038/s44319-024-00121-w)
Supplement: Supplementary file 7 — Source data Fig. 6 [file 44319_2024_121_MOESM7_ESM.zip › Figure 6/F/raw data.xlsx]

## Sheet: Figure 6F
Figure 6F
female		male
fCP	fPF	fCP	fPF
1.5408	2.77022	0.775597	0.750071
1.37598	1.49787	0.536117	0.87697
1.31866	1.61207	1.39561	1.52349
1.58496	2.33928	0.969843	0.594487
1.51919	2.4222	0.688077	0.72591
			0.869042
