# Supplementary material for: Liver ChREBP deficiency inhibits fructose-induced insulin resistance in pregnant mice and female offspring
Source: EMBO Rep. 2024 Mar 26;25(4):25. doi: 10.1038/s44319-024-00121-w (PMC11014959; doi:10.1038/s44319-024-00121-w)
Supplement: Supplementary file 7 — Source data Fig. 6 [file 44319_2024_121_MOESM7_ESM.zip › Figure 6/J/raw data.xlsx]

## Sheet: Figure 6J
Figure 6J
female		male
fPC	fPF	fPC	fPF
50.1667	62.6667	57.6667	52.5967
42.6667	61.8333	58.5	50.6667
41	56	41.8333	51.8333
51.9563	64.6633	41	54.3333
51	61	40.1667	51.9635
			50.1667
