# Supplementary material for: Liver ChREBP deficiency inhibits fructose-induced insulin resistance in pregnant mice and female offspring
Source: EMBO Rep. 2024 Mar 26;25(4):25. doi: 10.1038/s44319-024-00121-w (PMC11014959; doi:10.1038/s44319-024-00121-w)
Supplement: Supplementary file 7 — Source data Fig. 6 [file 44319_2024_121_MOESM7_ESM.zip › Figure 6/L/raw data.xlsx]

## Sheet: Figure 6L
Figure 6L
female		male
fPC	fPF	fPC	fPF
7.04086	34.8444	10.7527	9.98311
6.63387	30.875	11.2855	6.73199
13.978	17.2826	11.4986	13.6878
13.8276	17.4268	10.1523	13.0926
14.0281	17.8592	6.19868	13.4808
			7.866
