# Supplementary material for: Liver ChREBP deficiency inhibits fructose-induced insulin resistance in pregnant mice and female offspring
Source: EMBO Rep. 2024 Mar 26;25(4):25. doi: 10.1038/s44319-024-00121-w (PMC11014959; doi:10.1038/s44319-024-00121-w)
Supplement: Supplementary file 7 — Source data Fig. 6 [file 44319_2024_121_MOESM7_ESM.zip › Figure 6/M/raw data.xlsx]

## Sheet: Figure 6M
Figure 6M
female		male
fPC	fPF	fPC	fPF
51.0377	75.2772	57.0936	60.0088
51.8453	78.6378	52.7814	58.249
53.4604	70.7965	46.7443	61.7686
50.2302	71.9167	56.2311	57.3691
45.3848	76.3975	54.5063	66.1681
			58.249
