# Supplementary material for: Liver ChREBP deficiency inhibits fructose-induced insulin resistance in pregnant mice and female offspring
Source: EMBO Rep. 2024 Mar 26;25(4):25. doi: 10.1038/s44319-024-00121-w (PMC11014959; doi:10.1038/s44319-024-00121-w)
Supplement: Supplementary file 8 — Source data Fig. 7 [file 44319_2024_121_MOESM8_ESM.zip]

Archive with 33 entries (20 files):
- Figure 7/A/
- Figure 7/A/Figure 7A.tif
- Figure 7/B/
- Figure 7/B/raw data.xlsx
- Figure 7/C/
- Figure 7/C/raw data.xlsx
- Figure 7/D/
- Figure 7/D/raw data.xlsx
- Figure 7/E/
- Figure 7/E/Figure 7E.tif
- Figure 7/E/Results of statistical analysis of band density for Western blot.docx
- Figure 7/F/
- Figure 7/F/raw data.xlsx
- Figure 7/G/
- Figure 7/G/Figure 7G.tif
- Figure 7/G/Results of statistical analysis of band density for Western blot.docx
- Figure 7/H/
- Figure 7/H/raw data.xlsx
- Figure 7/I/
- Figure 7/I/raw data.xlsx
- Figure 7/J/
- Figure 7/J/raw data.xlsx
- Figure 7/K/
- Figure 7/K/raw data.xlsx
- Figure 7/L/
- Figure 7/L/1-fWPC.tif
- Figure 7/L/2-fWPF.tif
- Figure 7/L/3-fKPC-WT.tif
- Figure 7/L/4-fKPC-KO.tif
- Figure 7/L/5-fKPF-WT.tif
- Figure 7/L/6-fKPF-KO.tif
- Figure 7/M/
- Figure 7/M/Figure 7M.tif
