# Supplementary material for: Liver ChREBP deficiency inhibits fructose-induced insulin resistance in pregnant mice and female offspring
Source: EMBO Rep. 2024 Mar 26;25(4):25. doi: 10.1038/s44319-024-00121-w (PMC11014959; doi:10.1038/s44319-024-00121-w)
Supplement: Supplementary file 8 — Source data Fig. 7 [file 44319_2024_121_MOESM8_ESM.zip › Figure 7/B/raw data.xlsx]

## Sheet: Figure 7B
Figure 7B
fWPC	fWPF	fKPC-WT	fKPC-KO	fKPF-WT	fKPF-KO
0.411746	0.756085	0.504198	0.444764	0.422123	0.473538
0.637217	0.690047	0.588161	0.438632	0.549481	0.540519
0.514788	0.756297	0.45276	0.664316	0.629646	0.708892
0.480118	0.881533	0.530826	0.654411	0.819977	0.808656
0.406085	0.999481	0.496651	0.437689	0.415047	0.467878
