# Supplementary material for: Liver ChREBP deficiency inhibits fructose-induced insulin resistance in pregnant mice and female offspring
Source: EMBO Rep. 2024 Mar 26;25(4):25. doi: 10.1038/s44319-024-00121-w (PMC11014959; doi:10.1038/s44319-024-00121-w)
Supplement: Supplementary file 8 — Source data Fig. 7 [file 44319_2024_121_MOESM8_ESM.zip › Figure 7/C/raw data.xlsx]

## Sheet: Figure 7C
Figure 7C
fWPC	fWPF	fKPC-WT	fKPC-KO	fKPF-WT	fKPF-KO
4.5	4.6	3.8	3.7	3.8	3.9
4.4	6.4	4.2	3.6	4.7	4
4.3	6.8	4.1	5.1	5	4.5
3.6	4.5	4.2	4.6	4.6	4.4
3.9	5.9	3.8	3.3	4.9	3.9
