# Supplementary material for: Liver ChREBP deficiency inhibits fructose-induced insulin resistance in pregnant mice and female offspring
Source: EMBO Rep. 2024 Mar 26;25(4):25. doi: 10.1038/s44319-024-00121-w (PMC11014959; doi:10.1038/s44319-024-00121-w)
Supplement: Supplementary file 8 — Source data Fig. 7 [file 44319_2024_121_MOESM8_ESM.zip › Figure 7/D/raw data.xlsx]

## Sheet: Figure 7D
Figure 7D
fWPC	fWPF	fKPC-WT	fKPC-KO	fKPF-WT	fKPF-KO
0.082349	0.154577	0.085153	0.073139	0.071292	0.08208
0.124611	0.19628	0.10979	0.070181	0.11478	0.096092
0.098382	0.22857	0.082503	0.150578	0.139921	0.141778
0.076819	0.176307	0.099088	0.133791	0.16764	0.158137
0.070388	0.262086	0.083879	0.064194	0.090388	0.081099
