# Supplementary material for: Liver ChREBP deficiency inhibits fructose-induced insulin resistance in pregnant mice and female offspring
Source: EMBO Rep. 2024 Mar 26;25(4):25. doi: 10.1038/s44319-024-00121-w (PMC11014959; doi:10.1038/s44319-024-00121-w)
Supplement: Supplementary file 8 — Source data Fig. 7 [file 44319_2024_121_MOESM8_ESM.zip › Figure 7/F/raw data.xlsx]

## Sheet: Figure 7F
Figure 7F
Chrebpa mRNA							Chrebpb mRNA
fWPC	fWPF	fKPC-WT	fKPC-KO	fKPF-WT	fKPF-KO		fWPC	fWPF	fKPC-WT	fKPC-KO	fKPF-WT	fKPF-KO
0.769086	1.95528	1.12207	0.320613	1.12451	0.217948		1.33065	3.35734	1.24497	0.019081	0.932609	0.0132
0.951231	3.0752	1.17613	0.179931	1.34729	0.356867		0.992336	3.18904	1.32591	0.067002	1.42373	0.039331
1.06445	2.17654	1.21426	0.052663	1.12865	0.195352		0.887968	2.68136	1.30784	0.067363	1.40028	0.055281
0.850584	1.80302	0.859724	0.272714	1.1016	0.157457		1.23027	2.6091	0.913097	0.049666	1.02753	0.042228
1.36464	1.82331	1.15993	0.105239	1.41492	0.011343		0.558774	2.3535	0.899044	0.065135	0.828988	0.080461
