# Supplementary material for: Liver ChREBP deficiency inhibits fructose-induced insulin resistance in pregnant mice and female offspring
Source: EMBO Rep. 2024 Mar 26;25(4):25. doi: 10.1038/s44319-024-00121-w (PMC11014959; doi:10.1038/s44319-024-00121-w)
Supplement: Supplementary file 8 — Source data Fig. 7 [file 44319_2024_121_MOESM8_ESM.zip › Figure 7/H/raw data.xlsx]

## Sheet: Figure 7H
Figure 7H
fWPC	fWPF	fKPC-WT	fKPC-KO	fKPF-WT	fKPF-KO
49.55	77.55	46.8	38.55	56.3	31.55
56.8	76.05	44.3	34.3	60.55	42.55
50.55	75.55	47.8	36.8	42.05	39.3
57.8	72.8	57.8	38.05	53.8	35.05
51.3	89.8	60.05	32.8	58.05	39.6
