# Supplementary material for: Liver ChREBP deficiency inhibits fructose-induced insulin resistance in pregnant mice and female offspring
Source: EMBO Rep. 2024 Mar 26;25(4):25. doi: 10.1038/s44319-024-00121-w (PMC11014959; doi:10.1038/s44319-024-00121-w)
Supplement: Supplementary file 8 — Source data Fig. 7 [file 44319_2024_121_MOESM8_ESM.zip › Figure 7/I/raw data.xlsx]

## Sheet: Figure 7I
Figure 7I
fWPC	fWPF	fKPC-WT	fKPC-KO	fKPF-WT	fKPF-KO
0.804979	1.29253	0.86722	0.26556	0.846473	0.441909
1.12656	1.62448	1.06431	0.674689	0.939834	0.587137
0.742739	1.58299	0.825726	0.8361	0.877593	0.379668
1.07469	1.48963	1.0332	0.317427	1.04357	0.493776
1.14938	1.45851	1.16805	0.677593	1.19917	0.649378
