# Supplementary material for: Liver ChREBP deficiency inhibits fructose-induced insulin resistance in pregnant mice and female offspring
Source: EMBO Rep. 2024 Mar 26;25(4):25. doi: 10.1038/s44319-024-00121-w (PMC11014959; doi:10.1038/s44319-024-00121-w)
Supplement: Supplementary file 8 — Source data Fig. 7 [file 44319_2024_121_MOESM8_ESM.zip › Figure 7/J/raw data.xlsx]

## Sheet: Figure 7J
Figure 7J
fWPC	fWPF	fKPC-WT	fKPC-KO	fKPF-WT	fKPF-KO
79.7806	152.606	62.3944	27.033	60.4266	26.3253
59.8416	99.6271	52.5447	24.8181	51.02	17.6226
57.0825	83.7391	61.9376	19.3207	60.8135	32.8492
42.6007	93.085	46.6346	27.5548	46.6659	35.6673
54.0654	78.5988	48.6771	30.3553	57.167	26.5903
