# Supplementary material for: Liver ChREBP deficiency inhibits fructose-induced insulin resistance in pregnant mice and female offspring
Source: EMBO Rep. 2024 Mar 26;25(4):25. doi: 10.1038/s44319-024-00121-w (PMC11014959; doi:10.1038/s44319-024-00121-w)
Supplement: Supplementary file 8 — Source data Fig. 7 [file 44319_2024_121_MOESM8_ESM.zip › Figure 7/K/raw data.xlsx]

## Sheet: Figure 7K
Figure 7K
fWPC	fWPF	fKPC-WT	fKPC-KO	fKPF-WT	fKPF-KO
7.96199	22.4146	11.7297	4.10194	10.2662	6.21273
11.2169	16.016	7.15972	4.42475	9.08546	5.47749
10.0902	19.5061	10.8834	3.06159	9.09721	5.31558
6.96049	21.0573	7.75213	7.17589	10.0486	5.93701
10.7161	15.0465	11.3912	3.65608	9.94741	2.68319
