# Supplementary material for: Liver ChREBP deficiency inhibits fructose-induced insulin resistance in pregnant mice and female offspring
Source: EMBO Rep. 2024 Mar 26;25(4):25. doi: 10.1038/s44319-024-00121-w (PMC11014959; doi:10.1038/s44319-024-00121-w)
Supplement: Supplementary file 9 — EV and Appendix Figures Source Data [file 44319_2024_121_MOESM9_ESM.zip]

Archive with 30 entries (12 files):
- Appendix Figure S1/
- Appendix Figure S1/D/
- Appendix Figure S1/D/Results of statistical analysis of band density for Western blot.docx
- Appendix Figure S1/E/
- Appendix Figure S1/E/Results of statistical analysis of band density for Western blot.docx
- Appendix Figure S2/
- Appendix Figure S2/A/
- Appendix Figure S2/A/Results of statistical analysis of band density for Western blot.docx
- Appendix Figure S4/
- Appendix Figure S4/A/
- Appendix Figure S4/A/Results of statistical analysis of band density for Western blot.docx
- Appendix Figure S4/B/
- Appendix Figure S4/B/Results of statistical analysis of band density for Western blot.docx
- Appendix Figure S4/C/
- Appendix Figure S4/C/Results of statistical analysis of band density for Western blot.docx
- Appendix Figure S7/
- Appendix Figure S7/B/
- Appendix Figure S7/B/Results of statistical analysis of band density for Western blot.docx
- Appendix Figure S7/C/
- Appendix Figure S7/C/Results of statistical analysis of band density for Western blot.docx
- Appendix Figure S10/
- Appendix Figure S10/Results of statistical analysis of band density for Western blot.docx
- Figure EV2/
- Figure EV2/D/
- Figure EV2/D/Results of statistical analysis of band density for Western blot.docx
- Figure EV2/F/
- Figure EV2/F/Results of statistical analysis of band density for Western blot.docx
- Figure EV1/
- Figure EV1/D/
- Figure EV1/D/Results of statistical analysis of band density for Western blot.docx
